# Supplementary material for: Knowledge, Attitudes, and Practices Regarding Air Pollution among Medical Students
Source: Int J Environ Res Public Health. 2024 Jun 17;21(6):789. doi: 10.3390/ijerph21060789 (PMC11204335; doi:10.3390/ijerph21060789)
Supplement: Supplementary file 1 [file ijerph-21-00789-s001.zip]

Archive with 1 entries (1 files):
- ijerph-2937465-supplementary.pdf
